# Supplementary material for: Updating the MASH pharmacotherapy landscape: a network meta-analysis incorporating SGLT2 inhibitors and emerging combination therapies
Source: Front Endocrinol (Lausanne). 2026 Jun 4;17:1829315. doi: 10.3389/fendo.2026.1829315 (PMC13275242; doi:10.3389/fendo.2026.1829315)
Supplement: Supplementary file 2 [file Table1.xlsx]

## Sheet: Table_League_Fibrosis
ACC Inhibitor	Antioxidant	ASK1 Inhibitor	Caspase Inhibitor	CCR2/5 Antagonist	Combination Therapy	FASN Inhibitor	FGF19 Analog	FGF21 Analog	FXR Agonist	GLP-1 RA	GLP-1/GIP Dual Agonist	GLP-1/Glucagon Dual Agonist	MPC Modulator	MRA	Pan-PPAR Agonist	Placebo	PPAR-gamma Agonist	SGLT2 Inhibitor	THR-beta Agonist
ACC Inhibitor	.	10.73 (0.60 - 191.78)	.	.	0.73 (0.30 - 1.79)	.	.	.	1.00 (0.32 - 3.17)	.	.	.	.	.	.	1.19 (0.35 - 4.03)	.	.	.
1.16 (0.35 - 3.82)	Antioxidant	.	.	.	.	.	.	.	.	.	.	.	.	.	.	1.35 (0.75 - 2.45)	.	.	.
1.73 (0.57 - 5.21)	1.49 (0.73 - 3.06)	ASK1 Inhibitor	.	.	0.07 (0.00 - 1.11)	.	.	.	0.09 (0.01 - 1.67)	.	.	.	.	.	.	0.90 (0.61 - 1.34)	.	.	.
2.54 (0.75 - 8.62)	2.20 (0.91 - 5.28)	1.47 (0.69 - 3.13)	Caspase Inhibitor	.	.	.	.	.	.	.	.	.	.	.	.	0.62 (0.32 - 1.17)	.	.	.
1.43 (0.48 - 4.27)	1.24 (0.62 - 2.46)	0.83 (0.49 - 1.40)	0.56 (0.27 - 1.17)	CCR2/5 Antagonist	.	.	.	.	.	.	.	.	.	.	.	1.10 (0.77 - 1.56)	.	.	.
0.73 (0.30 - 1.79)	0.63 (0.25 - 1.63)	0.42 (0.19 - 0.97)	0.29 (0.11 - 0.77)	0.51 (0.23 - 1.16)	Combination Therapy	.	.	.	1.37 (0.56 - 3.34)	.	.	.	.	.	.	1.63 (0.61 - 4.32)	.	.	.
0.76 (0.21 - 2.79)	0.66 (0.24 - 1.76)	0.44 (0.18 - 1.06)	0.30 (0.11 - 0.83)	0.53 (0.22 - 1.26)	1.04 (0.35 - 3.05)	FASN Inhibitor	.	.	.	.	.	.	.	.	.	2.06 (0.94 - 4.53)	.	.	.
1.00 (0.30 - 3.38)	0.86 (0.36 - 2.07)	0.58 (0.27 - 1.23)	0.39 (0.16 - 0.98)	0.70 (0.34 - 1.45)	1.37 (0.52 - 3.62)	1.32 (0.48 - 3.63)	FGF19 Analog	.	.	.	.	.	.	.	.	1.57 (0.83 - 2.97)	.	.	.
0.70 (0.23 - 2.20)	0.61 (0.29 - 1.30)	0.41 (0.22 - 0.75)	0.28 (0.13 - 0.61)	0.49 (0.27 - 0.88)	0.96 (0.40 - 2.30)	0.93 (0.37 - 2.31)	0.70 (0.32 - 1.55)	FGF21 Analog	.	.	.	.	.	.	.	2.22 (1.40 - 3.54)	.	.	.
0.94 (0.33 - 2.63)	0.81 (0.38 - 1.71)	0.54 (0.30 - 0.99)	0.37 (0.17 - 0.81)	0.66 (0.37 - 1.16)	1.28 (0.62 - 2.66)	1.24 (0.50 - 3.06)	0.94 (0.43 - 2.05)	1.33 (0.70 - 2.55)	FXR Agonist	.	.	.	.	.	.	1.62 (1.03 - 2.56)	.	.	.
1.04 (0.35 - 3.07)	0.90 (0.45 - 1.77)	0.60 (0.36 - 1.00)	0.41 (0.20 - 0.84)	0.72 (0.45 - 1.17)	1.42 (0.63 - 3.17)	1.36 (0.58 - 3.20)	1.04 (0.51 - 2.12)	1.47 (0.83 - 2.60)	1.10 (0.63 - 1.93)	GLP-1 RA	.	.	.	.	.	1.51 (1.09 - 2.10)	.	.	.
0.88 (0.27 - 2.88)	0.76 (0.33 - 1.75)	0.51 (0.25 - 1.03)	0.34 (0.14 - 0.82)	0.61 (0.31 - 1.22)	1.20 (0.47 - 3.07)	1.15 (0.43 - 3.08)	0.88 (0.37 - 2.09)	1.24 (0.59 - 2.63)	0.93 (0.45 - 1.96)	0.85 (0.43 - 1.66)	GLP-1/GIP Dual Agonist	.	.	.	.	1.79 (0.99 - 3.21)	.	.	.
1.28 (0.38 - 4.27)	1.11 (0.47 - 2.60)	0.74 (0.36 - 1.54)	0.50 (0.21 - 1.23)	0.89 (0.44 - 1.81)	1.75 (0.67 - 4.56)	1.68 (0.62 - 4.57)	1.28 (0.53 - 3.10)	1.82 (0.84 - 3.92)	1.36 (0.64 - 2.92)	1.23 (0.62 - 2.47)	1.46 (0.62 - 3.41)	GLP-1/Glucagon Dual Agonist	.	.	.	1.22 (0.66 - 2.26)	.	.	.
1.08 (0.34 - 3.42)	0.93 (0.42 - 2.04)	0.62 (0.33 - 1.19)	0.42 (0.19 - 0.96)	0.75 (0.40 - 1.40)	1.47 (0.60 - 3.61)	1.42 (0.55 - 3.62)	1.08 (0.47 - 2.44)	1.53 (0.76 - 3.05)	1.15 (0.58 - 2.27)	1.04 (0.57 - 1.91)	1.23 (0.56 - 2.67)	0.84 (0.38 - 1.87)	MPC Modulator	.	.	1.46 (0.87 - 2.43)	.	.	.
0.98 (0.25 - 3.89)	0.85 (0.29 - 2.51)	0.57 (0.21 - 1.53)	0.39 (0.13 - 1.17)	0.69 (0.26 - 1.81)	1.34 (0.42 - 4.31)	1.29 (0.39 - 4.29)	0.98 (0.32 - 2.97)	1.39 (0.50 - 3.86)	1.05 (0.38 - 2.88)	0.95 (0.36 - 2.48)	1.12 (0.38 - 3.29)	0.77 (0.26 - 2.29)	0.91 (0.32 - 2.58)	MRA	.	1.60 (0.64 - 3.96)	.	.	.
1.09 (0.36 - 3.27)	0.94 (0.47 - 1.89)	0.63 (0.36 - 1.08)	0.43 (0.20 - 0.90)	0.76 (0.45 - 1.27)	1.48 (0.65 - 3.39)	1.43 (0.60 - 3.41)	1.09 (0.52 - 2.27)	1.54 (0.85 - 2.80)	1.16 (0.64 - 2.08)	1.05 (0.64 - 1.72)	1.24 (0.62 - 2.48)	0.85 (0.41 - 1.74)	1.01 (0.54 - 1.90)	1.11 (0.42 - 2.95)	Pan-PPAR Agonist	1.44 (0.99 - 2.09)	.	.	.
1.57 (0.56 - 4.42)	1.35 (0.75 - 2.45)	0.91 (0.61 - 1.35)	0.62 (0.32 - 1.17)	1.10 (0.77 - 1.56)	2.14 (1.02 - 4.47)	2.06 (0.94 - 4.53)	1.57 (0.83 - 2.97)	2.22 (1.40 - 3.54)	1.67 (1.06 - 2.63)	1.51 (1.09 - 2.10)	1.79 (0.99 - 3.21)	1.22 (0.66 - 2.26)	1.46 (0.87 - 2.43)	1.60 (0.64 - 3.96)	1.44 (0.99 - 2.09)	Placebo	0.64 (0.32 - 1.26)	0.44 (0.24 - 0.82)	0.62 (0.42 - 0.93)
1.00 (0.29 - 3.45)	0.86 (0.35 - 2.13)	0.58 (0.26 - 1.27)	0.39 (0.15 - 1.00)	0.70 (0.33 - 1.50)	1.36 (0.50 - 3.71)	1.31 (0.47 - 3.71)	1.00 (0.39 - 2.53)	1.42 (0.62 - 3.23)	1.06 (0.47 - 2.41)	0.96 (0.45 - 2.05)	1.14 (0.46 - 2.79)	0.78 (0.31 - 1.95)	0.93 (0.40 - 2.17)	1.02 (0.33 - 3.16)	0.92 (0.42 - 1.99)	0.64 (0.32 - 1.26)	PPAR-gamma Agonist	.	.
0.69 (0.21 - 2.31)	0.60 (0.25 - 1.41)	0.40 (0.19 - 0.84)	0.27 (0.11 - 0.67)	0.48 (0.24 - 0.99)	0.94 (0.36 - 2.47)	0.91 (0.33 - 2.48)	0.69 (0.28 - 1.68)	0.98 (0.45 - 2.13)	0.73 (0.34 - 1.59)	0.66 (0.33 - 1.35)	0.79 (0.33 - 1.85)	0.54 (0.22 - 1.29)	0.64 (0.29 - 1.44)	0.70 (0.23 - 2.11)	0.63 (0.31 - 1.31)	0.44 (0.24 - 0.82)	0.69 (0.27 - 1.74)	SGLT2 Inhibitor	.
0.98 (0.32 - 2.97)	0.84 (0.41 - 1.73)	0.56 (0.32 - 0.99)	0.38 (0.18 - 0.82)	0.68 (0.40 - 1.16)	1.33 (0.58 - 3.08)	1.29 (0.53 - 3.11)	0.98 (0.46 - 2.07)	1.39 (0.75 - 2.56)	1.04 (0.57 - 1.91)	0.94 (0.56 - 1.58)	1.11 (0.55 - 2.27)	0.76 (0.37 - 1.59)	0.91 (0.47 - 1.74)	1.00 (0.37 - 2.68)	0.90 (0.52 - 1.55)	0.62 (0.42 - 0.93)	0.98 (0.44 - 2.15)	1.42 (0.67 - 2.98)	THR-beta Agonist
