# Supplementary material for: Updating the MASH pharmacotherapy landscape: a network meta-analysis incorporating SGLT2 inhibitors and emerging combination therapies
Source: Front Endocrinol (Lausanne). 2026 Jun 4;17:1829315. doi: 10.3389/fendo.2026.1829315 (PMC13275242; doi:10.3389/fendo.2026.1829315)
Supplement: Supplementary file 3 [file Table2.xlsx]

## Sheet: Table_Sensitivity_Analysis
Treatment	Pscore_Primary	Rank_Primary	Pscore_Sensitivity	Rank_Sensitivity	Rank_Change
FGF21 Analog	0.818855	1	0.807176	1	0
SGLT2 Inhibitor	0.809535	2	0.805971	2	0
Combination Therapy	0.764164	3	0.76158	3	0
FASN Inhibitor	0.729876	4	0.727443	4	0
GLP-1/GIP Dual Agonist	0.653471	5	0.651378	5	0
FXR Agonist	0.606655	6	0.604381	6	0
THR-beta Agonist	0.576145	7	0.57169	7	0
MRA	0.554478	8	0.553946	8	0
PPAR-gamma Agonist	0.548803	9	0.548236	10	1
FGF19 Analog	0.548175	10	0.54877	9	-1
ACC Inhibitor	0.535039	11	0.53485	11	0
GLP-1 RA	0.522612	12	0.521872	12	0
MPC Modulator	0.489781	13	0.493651	13	0
Pan-PPAR Agonist	0.48047	14	0.48107	14	0
Antioxidant	0.431902	15	0.438589	15	0
GLP-1/Glucagon Dual Agonist	0.355386	16	0.357437	16	0
CCR2/5 Antagonist	0.247396	17	0.259624	17	0
Placebo	0.163027	18	0.164188	18	0
ASK1 Inhibitor	0.130548	19	0.13205	19	0
Caspase Inhibitor	0.0336819	20	0.0360998	20	0
