# Supplementary material for: Updating the MASH pharmacotherapy landscape: a network meta-analysis incorporating SGLT2 inhibitors and emerging combination therapies
Source: Front Endocrinol (Lausanne). 2026 Jun 4;17:1829315. doi: 10.3389/fendo.2026.1829315 (PMC13275242; doi:10.3389/fendo.2026.1829315)
Supplement: Supplementary file 5 [file Table4.xlsx]

## Sheet: Table_NodeSplit_Consistency
Comparison	TE	seTE	lower	upper	statistic	p	z
ACC Inhibitor:Antioxidant	Not applicable	Not applicable	Not applicable	Not applicable	Not applicable	Not applicable	Not applicable
ACC Inhibitor:ASK1 Inhibitor	2.10975	1.56306	-0.953787	5.17328	1.34976	0.177094	1.34976
ACC Inhibitor:Caspase Inhibitor	Not applicable	Not applicable	Not applicable	Not applicable	Not applicable	Not applicable	Not applicable
ACC Inhibitor:CCR2/5 Antagonist	Not applicable	Not applicable	Not applicable	Not applicable	Not applicable	Not applicable	Not applicable
ACC Inhibitor:Combination Therapy	Not applicable	Not applicable	Not applicable	Not applicable	Not applicable	Not applicable	Not applicable
ACC Inhibitor:FASN Inhibitor	Not applicable	Not applicable	Not applicable	Not applicable	Not applicable	Not applicable	Not applicable
ACC Inhibitor:FGF19 ANot applicablelog	Not applicable	Not applicable	Not applicable	Not applicable	Not applicable	Not applicable	Not applicable
ACC Inhibitor:FGF21 ANot applicablelog	Not applicable	Not applicable	Not applicable	Not applicable	Not applicable	Not applicable	Not applicable
ACC Inhibitor:FXR Agonist	0.336218	1.21082	-2.03695	2.70938	0.277678	0.78126	0.277678
ACC Inhibitor:GLP-1 RA	Not applicable	Not applicable	Not applicable	Not applicable	Not applicable	Not applicable	Not applicable
ACC Inhibitor:GLP-1/GIP Dual Agonist	Not applicable	Not applicable	Not applicable	Not applicable	Not applicable	Not applicable	Not applicable
ACC Inhibitor:GLP-1/Glucagon Dual Agonist	Not applicable	Not applicable	Not applicable	Not applicable	Not applicable	Not applicable	Not applicable
ACC Inhibitor:MPC Modulator	Not applicable	Not applicable	Not applicable	Not applicable	Not applicable	Not applicable	Not applicable
ACC Inhibitor:MRA	Not applicable	Not applicable	Not applicable	Not applicable	Not applicable	Not applicable	Not applicable
ACC Inhibitor:Pan-PPAR Agonist	Not applicable	Not applicable	Not applicable	Not applicable	Not applicable	Not applicable	Not applicable
ACC Inhibitor:Placebo	-0.920649	1.09091	-3.0588	1.2175	-0.843926	0.398711	-0.843926
ACC Inhibitor:PPAR-gamma Agonist	Not applicable	Not applicable	Not applicable	Not applicable	Not applicable	Not applicable	Not applicable
ACC Inhibitor:SGLT2 Inhibitor	Not applicable	Not applicable	Not applicable	Not applicable	Not applicable	Not applicable	Not applicable
ACC Inhibitor:THR-beta Agonist	Not applicable	Not applicable	Not applicable	Not applicable	Not applicable	Not applicable	Not applicable
Antioxidant:ASK1 Inhibitor	Not applicable	Not applicable	Not applicable	Not applicable	Not applicable	Not applicable	Not applicable
Antioxidant:Caspase Inhibitor	Not applicable	Not applicable	Not applicable	Not applicable	Not applicable	Not applicable	Not applicable
Antioxidant:CCR2/5 Antagonist	Not applicable	Not applicable	Not applicable	Not applicable	Not applicable	Not applicable	Not applicable
Antioxidant:Combination Therapy	Not applicable	Not applicable	Not applicable	Not applicable	Not applicable	Not applicable	Not applicable
Antioxidant:FASN Inhibitor	Not applicable	Not applicable	Not applicable	Not applicable	Not applicable	Not applicable	Not applicable
Antioxidant:FGF19 ANot applicablelog	Not applicable	Not applicable	Not applicable	Not applicable	Not applicable	Not applicable	Not applicable
Antioxidant:FGF21 ANot applicablelog	Not applicable	Not applicable	Not applicable	Not applicable	Not applicable	Not applicable	Not applicable
Antioxidant:FXR Agonist	Not applicable	Not applicable	Not applicable	Not applicable	Not applicable	Not applicable	Not applicable
Antioxidant:GLP-1 RA	Not applicable	Not applicable	Not applicable	Not applicable	Not applicable	Not applicable	Not applicable
Antioxidant:GLP-1/GIP Dual Agonist	Not applicable	Not applicable	Not applicable	Not applicable	Not applicable	Not applicable	Not applicable
Antioxidant:GLP-1/Glucagon Dual Agonist	Not applicable	Not applicable	Not applicable	Not applicable	Not applicable	Not applicable	Not applicable
Antioxidant:MPC Modulator	Not applicable	Not applicable	Not applicable	Not applicable	Not applicable	Not applicable	Not applicable
Antioxidant:MRA	Not applicable	Not applicable	Not applicable	Not applicable	Not applicable	Not applicable	Not applicable
Antioxidant:Pan-PPAR Agonist	Not applicable	Not applicable	Not applicable	Not applicable	Not applicable	Not applicable	Not applicable
Antioxidant:Placebo	Not applicable	Not applicable	Not applicable	Not applicable	Not applicable	Not applicable	Not applicable
Antioxidant:PPAR-gamma Agonist	Not applicable	Not applicable	Not applicable	Not applicable	Not applicable	Not applicable	Not applicable
Antioxidant:SGLT2 Inhibitor	Not applicable	Not applicable	Not applicable	Not applicable	Not applicable	Not applicable	Not applicable
Antioxidant:THR-beta Agonist	Not applicable	Not applicable	Not applicable	Not applicable	Not applicable	Not applicable	Not applicable
ASK1 Inhibitor:Caspase Inhibitor	Not applicable	Not applicable	Not applicable	Not applicable	Not applicable	Not applicable	Not applicable
ASK1 Inhibitor:CCR2/5 Antagonist	Not applicable	Not applicable	Not applicable	Not applicable	Not applicable	Not applicable	Not applicable
ASK1 Inhibitor:Combination Therapy	-1.97278	1.46158	-4.83742	0.891864	-1.34976	0.177094	-1.34976
ASK1 Inhibitor:FASN Inhibitor	Not applicable	Not applicable	Not applicable	Not applicable	Not applicable	Not applicable	Not applicable
ASK1 Inhibitor:FGF19 ANot applicablelog	Not applicable	Not applicable	Not applicable	Not applicable	Not applicable	Not applicable	Not applicable
ASK1 Inhibitor:FGF21 ANot applicablelog	Not applicable	Not applicable	Not applicable	Not applicable	Not applicable	Not applicable	Not applicable
ASK1 Inhibitor:FXR Agonist	-1.81355	1.47841	-4.71119	1.08409	-1.22669	0.21994	-1.22669
ASK1 Inhibitor:GLP-1 RA	Not applicable	Not applicable	Not applicable	Not applicable	Not applicable	Not applicable	Not applicable
ASK1 Inhibitor:GLP-1/GIP Dual Agonist	Not applicable	Not applicable	Not applicable	Not applicable	Not applicable	Not applicable	Not applicable
ASK1 Inhibitor:GLP-1/Glucagon Dual Agonist	Not applicable	Not applicable	Not applicable	Not applicable	Not applicable	Not applicable	Not applicable
ASK1 Inhibitor:MPC Modulator	Not applicable	Not applicable	Not applicable	Not applicable	Not applicable	Not applicable	Not applicable
ASK1 Inhibitor:MRA	Not applicable	Not applicable	Not applicable	Not applicable	Not applicable	Not applicable	Not applicable
ASK1 Inhibitor:Pan-PPAR Agonist	Not applicable	Not applicable	Not applicable	Not applicable	Not applicable	Not applicable	Not applicable
ASK1 Inhibitor:Placebo	-1.854	6.67681	-14.9403	11.2323	-0.277678	0.78126	-0.277678
ASK1 Inhibitor:PPAR-gamma Agonist	Not applicable	Not applicable	Not applicable	Not applicable	Not applicable	Not applicable	Not applicable
ASK1 Inhibitor:SGLT2 Inhibitor	Not applicable	Not applicable	Not applicable	Not applicable	Not applicable	Not applicable	Not applicable
ASK1 Inhibitor:THR-beta Agonist	Not applicable	Not applicable	Not applicable	Not applicable	Not applicable	Not applicable	Not applicable
Caspase Inhibitor:CCR2/5 Antagonist	Not applicable	Not applicable	Not applicable	Not applicable	Not applicable	Not applicable	Not applicable
Caspase Inhibitor:Combination Therapy	Not applicable	Not applicable	Not applicable	Not applicable	Not applicable	Not applicable	Not applicable
Caspase Inhibitor:FASN Inhibitor	Not applicable	Not applicable	Not applicable	Not applicable	Not applicable	Not applicable	Not applicable
Caspase Inhibitor:FGF19 ANot applicablelog	Not applicable	Not applicable	Not applicable	Not applicable	Not applicable	Not applicable	Not applicable
Caspase Inhibitor:FGF21 ANot applicablelog	Not applicable	Not applicable	Not applicable	Not applicable	Not applicable	Not applicable	Not applicable
Caspase Inhibitor:FXR Agonist	Not applicable	Not applicable	Not applicable	Not applicable	Not applicable	Not applicable	Not applicable
Caspase Inhibitor:GLP-1 RA	Not applicable	Not applicable	Not applicable	Not applicable	Not applicable	Not applicable	Not applicable
Caspase Inhibitor:GLP-1/GIP Dual Agonist	Not applicable	Not applicable	Not applicable	Not applicable	Not applicable	Not applicable	Not applicable
Caspase Inhibitor:GLP-1/Glucagon Dual Agonist	Not applicable	Not applicable	Not applicable	Not applicable	Not applicable	Not applicable	Not applicable
Caspase Inhibitor:MPC Modulator	Not applicable	Not applicable	Not applicable	Not applicable	Not applicable	Not applicable	Not applicable
Caspase Inhibitor:MRA	Not applicable	Not applicable	Not applicable	Not applicable	Not applicable	Not applicable	Not applicable
Caspase Inhibitor:Pan-PPAR Agonist	Not applicable	Not applicable	Not applicable	Not applicable	Not applicable	Not applicable	Not applicable
Caspase Inhibitor:Placebo	Not applicable	Not applicable	Not applicable	Not applicable	Not applicable	Not applicable	Not applicable
Caspase Inhibitor:PPAR-gamma Agonist	Not applicable	Not applicable	Not applicable	Not applicable	Not applicable	Not applicable	Not applicable
Caspase Inhibitor:SGLT2 Inhibitor	Not applicable	Not applicable	Not applicable	Not applicable	Not applicable	Not applicable	Not applicable
Caspase Inhibitor:THR-beta Agonist	Not applicable	Not applicable	Not applicable	Not applicable	Not applicable	Not applicable	Not applicable
CCR2/5 Antagonist:Combination Therapy	Not applicable	Not applicable	Not applicable	Not applicable	Not applicable	Not applicable	Not applicable
CCR2/5 Antagonist:FASN Inhibitor	Not applicable	Not applicable	Not applicable	Not applicable	Not applicable	Not applicable	Not applicable
CCR2/5 Antagonist:FGF19 ANot applicablelog	Not applicable	Not applicable	Not applicable	Not applicable	Not applicable	Not applicable	Not applicable
CCR2/5 Antagonist:FGF21 ANot applicablelog	Not applicable	Not applicable	Not applicable	Not applicable	Not applicable	Not applicable	Not applicable
CCR2/5 Antagonist:FXR Agonist	Not applicable	Not applicable	Not applicable	Not applicable	Not applicable	Not applicable	Not applicable
CCR2/5 Antagonist:GLP-1 RA	Not applicable	Not applicable	Not applicable	Not applicable	Not applicable	Not applicable	Not applicable
CCR2/5 Antagonist:GLP-1/GIP Dual Agonist	Not applicable	Not applicable	Not applicable	Not applicable	Not applicable	Not applicable	Not applicable
CCR2/5 Antagonist:GLP-1/Glucagon Dual Agonist	Not applicable	Not applicable	Not applicable	Not applicable	Not applicable	Not applicable	Not applicable
CCR2/5 Antagonist:MPC Modulator	Not applicable	Not applicable	Not applicable	Not applicable	Not applicable	Not applicable	Not applicable
CCR2/5 Antagonist:MRA	Not applicable	Not applicable	Not applicable	Not applicable	Not applicable	Not applicable	Not applicable
CCR2/5 Antagonist:Pan-PPAR Agonist	Not applicable	Not applicable	Not applicable	Not applicable	Not applicable	Not applicable	Not applicable
CCR2/5 Antagonist:Placebo	Not applicable	Not applicable	Not applicable	Not applicable	Not applicable	Not applicable	Not applicable
CCR2/5 Antagonist:PPAR-gamma Agonist	Not applicable	Not applicable	Not applicable	Not applicable	Not applicable	Not applicable	Not applicable
CCR2/5 Antagonist:SGLT2 Inhibitor	Not applicable	Not applicable	Not applicable	Not applicable	Not applicable	Not applicable	Not applicable
CCR2/5 Antagonist:THR-beta Agonist	Not applicable	Not applicable	Not applicable	Not applicable	Not applicable	Not applicable	Not applicable
Combination Therapy:FASN Inhibitor	Not applicable	Not applicable	Not applicable	Not applicable	Not applicable	Not applicable	Not applicable
Combination Therapy:FGF19 ANot applicablelog	Not applicable	Not applicable	Not applicable	Not applicable	Not applicable	Not applicable	Not applicable
Combination Therapy:FGF21 ANot applicablelog	Not applicable	Not applicable	Not applicable	Not applicable	Not applicable	Not applicable	Not applicable
Combination Therapy:FXR Agonist	0.188142	0.677554	-1.13984	1.51612	0.277678	0.78126	0.277678
Combination Therapy:GLP-1 RA	Not applicable	Not applicable	Not applicable	Not applicable	Not applicable	Not applicable	Not applicable
Combination Therapy:GLP-1/GIP Dual Agonist	Not applicable	Not applicable	Not applicable	Not applicable	Not applicable	Not applicable	Not applicable
Combination Therapy:GLP-1/Glucagon Dual Agonist	Not applicable	Not applicable	Not applicable	Not applicable	Not applicable	Not applicable	Not applicable
Combination Therapy:MPC Modulator	Not applicable	Not applicable	Not applicable	Not applicable	Not applicable	Not applicable	Not applicable
Combination Therapy:MRA	Not applicable	Not applicable	Not applicable	Not applicable	Not applicable	Not applicable	Not applicable
Combination Therapy:Pan-PPAR Agonist	Not applicable	Not applicable	Not applicable	Not applicable	Not applicable	Not applicable	Not applicable
Combination Therapy:Placebo	-0.560738	0.66444	-1.86302	0.74154	-0.843926	0.398711	-0.843926
Combination Therapy:PPAR-gamma Agonist	Not applicable	Not applicable	Not applicable	Not applicable	Not applicable	Not applicable	Not applicable
Combination Therapy:SGLT2 Inhibitor	Not applicable	Not applicable	Not applicable	Not applicable	Not applicable	Not applicable	Not applicable
Combination Therapy:THR-beta Agonist	Not applicable	Not applicable	Not applicable	Not applicable	Not applicable	Not applicable	Not applicable
FASN Inhibitor:FGF19 ANot applicablelog	Not applicable	Not applicable	Not applicable	Not applicable	Not applicable	Not applicable	Not applicable
FASN Inhibitor:FGF21 ANot applicablelog	Not applicable	Not applicable	Not applicable	Not applicable	Not applicable	Not applicable	Not applicable
FASN Inhibitor:FXR Agonist	Not applicable	Not applicable	Not applicable	Not applicable	Not applicable	Not applicable	Not applicable
FASN Inhibitor:GLP-1 RA	Not applicable	Not applicable	Not applicable	Not applicable	Not applicable	Not applicable	Not applicable
FASN Inhibitor:GLP-1/GIP Dual Agonist	Not applicable	Not applicable	Not applicable	Not applicable	Not applicable	Not applicable	Not applicable
FASN Inhibitor:GLP-1/Glucagon Dual Agonist	Not applicable	Not applicable	Not applicable	Not applicable	Not applicable	Not applicable	Not applicable
FASN Inhibitor:MPC Modulator	Not applicable	Not applicable	Not applicable	Not applicable	Not applicable	Not applicable	Not applicable
FASN Inhibitor:MRA	Not applicable	Not applicable	Not applicable	Not applicable	Not applicable	Not applicable	Not applicable
FASN Inhibitor:Pan-PPAR Agonist	Not applicable	Not applicable	Not applicable	Not applicable	Not applicable	Not applicable	Not applicable
FASN Inhibitor:Placebo	Not applicable	Not applicable	Not applicable	Not applicable	Not applicable	Not applicable	Not applicable
FASN Inhibitor:PPAR-gamma Agonist	Not applicable	Not applicable	Not applicable	Not applicable	Not applicable	Not applicable	Not applicable
FASN Inhibitor:SGLT2 Inhibitor	Not applicable	Not applicable	Not applicable	Not applicable	Not applicable	Not applicable	Not applicable
FASN Inhibitor:THR-beta Agonist	Not applicable	Not applicable	Not applicable	Not applicable	Not applicable	Not applicable	Not applicable
FGF19 ANot applicablelog:FGF21 ANot applicablelog	Not applicable	Not applicable	Not applicable	Not applicable	Not applicable	Not applicable	Not applicable
FGF19 ANot applicablelog:FXR Agonist	Not applicable	Not applicable	Not applicable	Not applicable	Not applicable	Not applicable	Not applicable
FGF19 ANot applicablelog:GLP-1 RA	Not applicable	Not applicable	Not applicable	Not applicable	Not applicable	Not applicable	Not applicable
FGF19 ANot applicablelog:GLP-1/GIP Dual Agonist	Not applicable	Not applicable	Not applicable	Not applicable	Not applicable	Not applicable	Not applicable
FGF19 ANot applicablelog:GLP-1/Glucagon Dual Agonist	Not applicable	Not applicable	Not applicable	Not applicable	Not applicable	Not applicable	Not applicable
FGF19 ANot applicablelog:MPC Modulator	Not applicable	Not applicable	Not applicable	Not applicable	Not applicable	Not applicable	Not applicable
FGF19 ANot applicablelog:MRA	Not applicable	Not applicable	Not applicable	Not applicable	Not applicable	Not applicable	Not applicable
FGF19 ANot applicablelog:Pan-PPAR Agonist	Not applicable	Not applicable	Not applicable	Not applicable	Not applicable	Not applicable	Not applicable
FGF19 ANot applicablelog:Placebo	Not applicable	Not applicable	Not applicable	Not applicable	Not applicable	Not applicable	Not applicable
FGF19 ANot applicablelog:PPAR-gamma Agonist	Not applicable	Not applicable	Not applicable	Not applicable	Not applicable	Not applicable	Not applicable
FGF19 ANot applicablelog:SGLT2 Inhibitor	Not applicable	Not applicable	Not applicable	Not applicable	Not applicable	Not applicable	Not applicable
FGF19 ANot applicablelog:THR-beta Agonist	Not applicable	Not applicable	Not applicable	Not applicable	Not applicable	Not applicable	Not applicable
FGF21 ANot applicablelog:FXR Agonist	Not applicable	Not applicable	Not applicable	Not applicable	Not applicable	Not applicable	Not applicable
FGF21 ANot applicablelog:GLP-1 RA	Not applicable	Not applicable	Not applicable	Not applicable	Not applicable	Not applicable	Not applicable
FGF21 ANot applicablelog:GLP-1/GIP Dual Agonist	Not applicable	Not applicable	Not applicable	Not applicable	Not applicable	Not applicable	Not applicable
FGF21 ANot applicablelog:GLP-1/Glucagon Dual Agonist	Not applicable	Not applicable	Not applicable	Not applicable	Not applicable	Not applicable	Not applicable
FGF21 ANot applicablelog:MPC Modulator	Not applicable	Not applicable	Not applicable	Not applicable	Not applicable	Not applicable	Not applicable
FGF21 ANot applicablelog:MRA	Not applicable	Not applicable	Not applicable	Not applicable	Not applicable	Not applicable	Not applicable
FGF21 ANot applicablelog:Pan-PPAR Agonist	Not applicable	Not applicable	Not applicable	Not applicable	Not applicable	Not applicable	Not applicable
FGF21 ANot applicablelog:Placebo	Not applicable	Not applicable	Not applicable	Not applicable	Not applicable	Not applicable	Not applicable
FGF21 ANot applicablelog:PPAR-gamma Agonist	Not applicable	Not applicable	Not applicable	Not applicable	Not applicable	Not applicable	Not applicable
FGF21 ANot applicablelog:SGLT2 Inhibitor	Not applicable	Not applicable	Not applicable	Not applicable	Not applicable	Not applicable	Not applicable
FGF21 ANot applicablelog:THR-beta Agonist	Not applicable	Not applicable	Not applicable	Not applicable	Not applicable	Not applicable	Not applicable
FXR Agonist:GLP-1 RA	Not applicable	Not applicable	Not applicable	Not applicable	Not applicable	Not applicable	Not applicable
FXR Agonist:GLP-1/GIP Dual Agonist	Not applicable	Not applicable	Not applicable	Not applicable	Not applicable	Not applicable	Not applicable
FXR Agonist:GLP-1/Glucagon Dual Agonist	Not applicable	Not applicable	Not applicable	Not applicable	Not applicable	Not applicable	Not applicable
FXR Agonist:MPC Modulator	Not applicable	Not applicable	Not applicable	Not applicable	Not applicable	Not applicable	Not applicable
FXR Agonist:MRA	Not applicable	Not applicable	Not applicable	Not applicable	Not applicable	Not applicable	Not applicable
FXR Agonist:Pan-PPAR Agonist	Not applicable	Not applicable	Not applicable	Not applicable	Not applicable	Not applicable	Not applicable
FXR Agonist:Placebo	-3.51369	2.6032	-8.61588	1.58849	-1.34976	0.177094	-1.34976
FXR Agonist:PPAR-gamma Agonist	Not applicable	Not applicable	Not applicable	Not applicable	Not applicable	Not applicable	Not applicable
FXR Agonist:SGLT2 Inhibitor	Not applicable	Not applicable	Not applicable	Not applicable	Not applicable	Not applicable	Not applicable
FXR Agonist:THR-beta Agonist	Not applicable	Not applicable	Not applicable	Not applicable	Not applicable	Not applicable	Not applicable
GLP-1 RA:GLP-1/GIP Dual Agonist	Not applicable	Not applicable	Not applicable	Not applicable	Not applicable	Not applicable	Not applicable
GLP-1 RA:GLP-1/Glucagon Dual Agonist	Not applicable	Not applicable	Not applicable	Not applicable	Not applicable	Not applicable	Not applicable
GLP-1 RA:MPC Modulator	Not applicable	Not applicable	Not applicable	Not applicable	Not applicable	Not applicable	Not applicable
GLP-1 RA:MRA	Not applicable	Not applicable	Not applicable	Not applicable	Not applicable	Not applicable	Not applicable
GLP-1 RA:Pan-PPAR Agonist	Not applicable	Not applicable	Not applicable	Not applicable	Not applicable	Not applicable	Not applicable
GLP-1 RA:Placebo	Not applicable	Not applicable	Not applicable	Not applicable	Not applicable	Not applicable	Not applicable
GLP-1 RA:PPAR-gamma Agonist	Not applicable	Not applicable	Not applicable	Not applicable	Not applicable	Not applicable	Not applicable
GLP-1 RA:SGLT2 Inhibitor	Not applicable	Not applicable	Not applicable	Not applicable	Not applicable	Not applicable	Not applicable
GLP-1 RA:THR-beta Agonist	Not applicable	Not applicable	Not applicable	Not applicable	Not applicable	Not applicable	Not applicable
GLP-1/GIP Dual Agonist:GLP-1/Glucagon Dual Agonist	Not applicable	Not applicable	Not applicable	Not applicable	Not applicable	Not applicable	Not applicable
GLP-1/GIP Dual Agonist:MPC Modulator	Not applicable	Not applicable	Not applicable	Not applicable	Not applicable	Not applicable	Not applicable
GLP-1/GIP Dual Agonist:MRA	Not applicable	Not applicable	Not applicable	Not applicable	Not applicable	Not applicable	Not applicable
GLP-1/GIP Dual Agonist:Pan-PPAR Agonist	Not applicable	Not applicable	Not applicable	Not applicable	Not applicable	Not applicable	Not applicable
GLP-1/GIP Dual Agonist:Placebo	Not applicable	Not applicable	Not applicable	Not applicable	Not applicable	Not applicable	Not applicable
GLP-1/GIP Dual Agonist:PPAR-gamma Agonist	Not applicable	Not applicable	Not applicable	Not applicable	Not applicable	Not applicable	Not applicable
GLP-1/GIP Dual Agonist:SGLT2 Inhibitor	Not applicable	Not applicable	Not applicable	Not applicable	Not applicable	Not applicable	Not applicable
GLP-1/GIP Dual Agonist:THR-beta Agonist	Not applicable	Not applicable	Not applicable	Not applicable	Not applicable	Not applicable	Not applicable
GLP-1/Glucagon Dual Agonist:MPC Modulator	Not applicable	Not applicable	Not applicable	Not applicable	Not applicable	Not applicable	Not applicable
GLP-1/Glucagon Dual Agonist:MRA	Not applicable	Not applicable	Not applicable	Not applicable	Not applicable	Not applicable	Not applicable
GLP-1/Glucagon Dual Agonist:Pan-PPAR Agonist	Not applicable	Not applicable	Not applicable	Not applicable	Not applicable	Not applicable	Not applicable
GLP-1/Glucagon Dual Agonist:Placebo	Not applicable	Not applicable	Not applicable	Not applicable	Not applicable	Not applicable	Not applicable
GLP-1/Glucagon Dual Agonist:PPAR-gamma Agonist	Not applicable	Not applicable	Not applicable	Not applicable	Not applicable	Not applicable	Not applicable
GLP-1/Glucagon Dual Agonist:SGLT2 Inhibitor	Not applicable	Not applicable	Not applicable	Not applicable	Not applicable	Not applicable	Not applicable
GLP-1/Glucagon Dual Agonist:THR-beta Agonist	Not applicable	Not applicable	Not applicable	Not applicable	Not applicable	Not applicable	Not applicable
MPC Modulator:MRA	Not applicable	Not applicable	Not applicable	Not applicable	Not applicable	Not applicable	Not applicable
MPC Modulator:Pan-PPAR Agonist	Not applicable	Not applicable	Not applicable	Not applicable	Not applicable	Not applicable	Not applicable
MPC Modulator:Placebo	Not applicable	Not applicable	Not applicable	Not applicable	Not applicable	Not applicable	Not applicable
MPC Modulator:PPAR-gamma Agonist	Not applicable	Not applicable	Not applicable	Not applicable	Not applicable	Not applicable	Not applicable
MPC Modulator:SGLT2 Inhibitor	Not applicable	Not applicable	Not applicable	Not applicable	Not applicable	Not applicable	Not applicable
MPC Modulator:THR-beta Agonist	Not applicable	Not applicable	Not applicable	Not applicable	Not applicable	Not applicable	Not applicable
MRA:Pan-PPAR Agonist	Not applicable	Not applicable	Not applicable	Not applicable	Not applicable	Not applicable	Not applicable
MRA:Placebo	Not applicable	Not applicable	Not applicable	Not applicable	Not applicable	Not applicable	Not applicable
MRA:PPAR-gamma Agonist	Not applicable	Not applicable	Not applicable	Not applicable	Not applicable	Not applicable	Not applicable
MRA:SGLT2 Inhibitor	Not applicable	Not applicable	Not applicable	Not applicable	Not applicable	Not applicable	Not applicable
MRA:THR-beta Agonist	Not applicable	Not applicable	Not applicable	Not applicable	Not applicable	Not applicable	Not applicable
Pan-PPAR Agonist:Placebo	Not applicable	Not applicable	Not applicable	Not applicable	Not applicable	Not applicable	Not applicable
Pan-PPAR Agonist:PPAR-gamma Agonist	Not applicable	Not applicable	Not applicable	Not applicable	Not applicable	Not applicable	Not applicable
Pan-PPAR Agonist:SGLT2 Inhibitor	Not applicable	Not applicable	Not applicable	Not applicable	Not applicable	Not applicable	Not applicable
Pan-PPAR Agonist:THR-beta Agonist	Not applicable	Not applicable	Not applicable	Not applicable	Not applicable	Not applicable	Not applicable
PPAR-gamma Agonist:Placebo	Not applicable	Not applicable	Not applicable	Not applicable	Not applicable	Not applicable	Not applicable
SGLT2 Inhibitor:Placebo	Not applicable	Not applicable	Not applicable	Not applicable	Not applicable	Not applicable	Not applicable
THR-beta Agonist:Placebo	Not applicable	Not applicable	Not applicable	Not applicable	Not applicable	Not applicable	Not applicable
PPAR-gamma Agonist:SGLT2 Inhibitor	Not applicable	Not applicable	Not applicable	Not applicable	Not applicable	Not applicable	Not applicable
PPAR-gamma Agonist:THR-beta Agonist	Not applicable	Not applicable	Not applicable	Not applicable	Not applicable	Not applicable	Not applicable
SGLT2 Inhibitor:THR-beta Agonist	Not applicable	Not applicable	Not applicable	Not applicable	Not applicable	Not applicable	Not applicable
